# Supplementary material for: Simulating droplet motion on virtual leaf surfaces
Source: R Soc Open Sci. 2015 May 20;2(5):140528. doi: 10.1098/rsos.140528 (PMC4453263; doi:10.1098/rsos.140528)
Supplement: Videoforfigure1a.mp4 Video for figure 1a The abaxial surface (underside) of an avocado leaf is sprayed with water, leading to coalescence and runoff. Videoforfigure1b.mp4 Video for figure 1b The abaxial surface (underside) of an avocado leaf is sprayed with a surfactant mixture, causing a coating fi [file rsos140528supp1.zip]

Archive with 12 entries (12 files):
- video descriptions.txt
- Videoforfigure1a.mp4
- Videoforfigure1b.mp4
- Videoforfigure3.mp4
- Videoforfigure4.mp4
- Videoforfigure5.mp4
- Videoforfigure6a.mp4
- Videoforfigure6b.mp4
- Videoforfigure6c.mp4
- Videoforfigure6d.mp4
- Videoforfigure7a.mp4
- Videoforfigure7b.mp4
