# Supplementary material for: Simulating droplet motion on virtual leaf surfaces
Source: R Soc Open Sci. 2015 May 20;2(5):140528. doi: 10.1098/rsos.140528 (PMC4453263; doi:10.1098/rsos.140528)
Supplement: Videoforfigure1a.mp4 Video for figure 1a The abaxial surface (underside) of an avocado leaf is sprayed with water, leading to coalescence and runoff. Videoforfigure1b.mp4 Video for figure 1b The abaxial surface (underside) of an avocado leaf is sprayed with a surfactant mixture, causing a coating fi [file rsos140528supp1.zip › video descriptions.txt]

Title and description for each video

Videoforfigure1a.mp4
Video for figure 1a
The abaxial surface (underside) of an avocado leaf is sprayed with water, leading to coalescence and runoff.

Videoforfigure1b.mp4
Video for figure 1b
The abaxial surface (underside) of an avocado leaf is sprayed with a surfactant mixture, causing a coating film to form on the leaf surface.

Videoforfigure6a.mp4
Video for figure 6a
A 0.014 microlitre drop is placed on a virtual cotton leaf surface. The drop moves in response to substrate curvature gradients.

Videoforfigure6b.mp4
Video for figure 6b
A 14 microlitre drop is placed on a virtual cotton leaf surface. The drop moves in response to substrate curvature gradients and gravity.

Videoforfigure6c.mp4
Video for figure 6c
A 16 microlitre drop is placed on a virtual cotton leaf surface. The drop moves in response to substrate curvature gradients and gravity.

Videoforfigure6d.mp4
Video for figure 6d
A 65 microlitre drop is placed on a virtual cotton leaf surface. The drop moves in response to gravity.

Videoforfigure7a.mp4
Video for figure 7a
Nine 0.014 microlitre drops are placed on a virtual cotton leaf surface. The drops move in response to substrate curvature gradients, and coalesce to form larger drops.

Videoforfigure7b.mp4
Video for figure 7b
Nine 14 microlitre drops are placed on a virtual cotton leaf surface. The drops move in response to substrate curvature gradients and gravity, and coalesce to form a single large drop.
